# Supplementary material for: Extrapolation of in vitro effect concentrations to in vivo bioavailable concentrations using PBK modelling in humans for two classes of persistent and mobile compounds: triazoles and triazines
Source: Arch Toxicol. 2026 Feb 17;100(5):1877–901. doi: 10.1007/s00204-025-04268-w (PMC13086896; doi:10.1007/s00204-025-04268-w)
Supplement: Supplementary file 1 — Supplementary Material 1 [file 204_2025_4268_MOESM1_ESM.xlsx]

## Sheet: VIVD Input
Compound Name	f_ui	H_pc	compound_type	pka_1	pKa_2	log_Pow	Cl_int_met	mol_wt
Cyromazine	0.99	0.000953	monoprotic_base	5.3		0.17	0	166
Melamine	0.99	0.000983	monoprotic_base	5.3		-1.22	0.04	126
Atrazine	1	0.00126	neutral	1.7		2.59	0	215
Cyanuric acid	0.8	0.000971	monoprotic_acid	6.8		2.63	0	129
Deethylatrazine	1	0.00189	neutral	1.7		1.54	0	187
Ammeline	0.99	0.000403	neutral	9.4	4.9998	-1.81	0	127
Ammelide	0.24	0.000406	diprotic_acid	6.9	1.7	-1.7	0	128
benzoguanamine	1	0.00099	neutral	4.22		1.39	1.18	187
ametryn	1	0.00237	neutral	3.71		3.11	31.51	227
benzotriazole	0.92	0.00248	monoprotic_acid	8.5	1.6	1.37	0	119
Tetraconazole	1	0.256	neutral	1.59		3.86	0	371
Bitertanol	1	0.0322	neutral	14.86	0.0228	4.32	26.38	337
Fenbuconazole	1	0.398	neutral	0.7285		4.34	21.7	336
Tebuconazole	1	0.0314	neutral	1.7577	13.6823	3.69	5.28	307
1, 2, 4, triazole	1	0.0134	neutral	2.3	10.5	-0.71	0.96	69
4-methylbenzotriazole	0.92	0.00254	monoprotic_acid	8.5	1.6	1.8	0	133
5-methylbenzotriazole	0.92	0.00248	monoprotic_acid	8.5	1.6	1.8	0.8334	133
triazole acetic acid	0	0.000757	monoprotic_acid	4.0052	0.5822	-0.88	0	127
triazole alanine	0.98	0	diprotic_acid	2.3012	9.1	-0.92	0	156
cyproconazole	1	5.57e-05	neutral	12.59	0.29	2.7	0	291
Difenoconazole	1	0.5	neutral	0.6423		4.85	30.6	405
propiconazole	1	0.385	neutral	3.33		3.88	17	342
pyroxulam	0.01	4.03e-05	monoprotic_acid	5.2	1.1	2.12	0	434
Paclobutrazol	1	0.0193	neutral	13.68	1.487	3.36	7.14	293
Triadimenol	1	0.00301	neutral	14.8274	0.0045	3.04	0	295
Parameter	Expansion	Unit	Source
f_ui	Fraction Unionized	No units	ACD labs
H_pc	Henry's Partition coefficient	Pa*m3/mol	CompTox Dashboard
pKa_1	Acidic	No units	ACD labs
pKa_2	Basic	No units	ACD labs
compound_type	Ionization status of the substances at the physiological pH of 7.4	No units	ACD labs	Can be neutral, acid, base, or zwitterion
log_Pow	Octonol : Water Partition coefficient	No units	ACD labs / CompTox Dashboard
Cl_int_met	Intrinsic Hepatic Clearance	µL/min/10^6 cells	CompTox Dashboard
mol_wt	Molecular Weight	g/mol	CompTox Dashboard / PubChem
[1] 97. Williams AJ, Grulke CM, Edwards J, McEachran AD, Mansouri K, Baker NC, Patlewicz G, Shah I, Wambaugh JF, Judson RS, Richard AM (2017) The CompTox Chemistry Dashboard: a community data resource for environmental chemistry. J Cheminform 9:61. https://doi.org/10.1186/s13321-017-0247-6
[2] Kim S, Chen J, Cheng T, Gindulyte A, He J, He S, Li Q, Shoemaker BA, Thiessen PA, Yu B, Zaslavsky L, Zhang J, Bolton EE (2025) PubChem 2025 update. Nucleic Acids Res 53:D1516-D1525. https://doi.org/10.1093/nar/gkae1059
[3] ACD/Labs (2023) Advanced Chemistry Development/Labs Percepta. Toronto, ON, Canada. https://www.acdlabs.com/products/percepta-platform/
[4] 33. Fisher C, Siméon S, Jamei M, Gardner I, Bois FY (2019) VIVD: Virtual in vitro distribution model for the mechanistic prediction of intracellular concentrations of chemicals in in vitro toxicity assays. Toxicol In Vitro 58:42-50. https://doi.org/10.1016/j.tiv.2018.12.017

## Sheet: VIVD Culture Conditions
VIVD Steady state model - Culture conditions for different assays
in vitro system	Abbreviation	Units	Assay 1 (Estrogenic)	Assay 2 (androgenic)	Assay 3 (Thyroid)	Assay 4 (Steroidogenesis)	Assay 5 (Trans thyretine)
Cell type			VM7Luc4+E4:J6E2 [1] (previously named BG-1Luc4E2)	AR-Ecoscreen GR knockout [3]	GH3 TRE.Luc [5]	H295R [6]	TTR binding assay
assay name			VM7Luc ER TA [2], with some minor adjustments to use it on the automated liquid handling system (robot)	AR-ecoscreen assay [3] but in a 96 wells plate with some other minor adjustments to use it on the automated liquid handling system (robot)	GH3.TRE Luc assay [5]	H295R steroidogenesis assay [6]	Transthyretin binding assay
number of cells in in in vitro assay	n_cell	No units	20,000/well	10,000/well	30,000/well	200,000/well	0
Volume of a single well	V_well	µL	392 µL [8]	392 µL [8]	392 µL [8]	3.39 ml [7]	392 µL
Volume of the medium	V_medium	µL	200 µL	200 µL	200 µL	1000 µL	200 µL
Area of the single well		mm2	34 mm²	34 mm²	34 mm²	1.82 cm²	34 mm²
Diameter of the single well - system	system_diam	mm	6.578 mm	6.578 mm	6.578 mm	76.1134 mm	6.578 mm
Individual cell diameter	d_cell	µm	18	15 - 25	20	15 - 20	0, no cells!
Chemical specific parameters
Total mass of albumin in the system	mass_albumin	mg/mL	21.8 mg/mL serum [4], so 1.09 mg/mL cell media (containing 5% charcoal stripped FBS)	21.8 mg/mL serum [4], so 1.09 mg/mL cell media (containing 5% charcoal stripped FBS)	No albumin	unknown, but the exposure medium contains 2.5% nu serum [9] (0.025 * 1000) = 25 mg	0
Fraction of the serum in the system	F_serum	No units	5% (charcoal stripped serum)	5% (charcoal stripped serum)	No serum is added to the exposure medium, only ITS (Insulin, transferrin, selenium)	no serum, only 1 % ITS and 2.5% nu serum [9]	0
Nominal concentration of chemical administered to the cell system	C_nominal	mol/L	Maximal concentration is 100 µM, also 30; 10; 3; 1 and 0.3 µM	Maximal concentration is 100 µM, also 30; 10; 3; 1 and 0.3 µM	Maximal concentration is 100 µM, also 30; 10; 3; 1 and 0.3 µM	Maximal concentration is 100 µM, other concentrations yet to be determined	Maximal concentration is 100 µM, also 30; 10; 3; 1 and 0.3 µM
Cell line specific parameters
Concentration of triacylglyceride in the system	C_TAG		68 mg/dL serum [4], so 3.4 mg/dL cell media (containing 5% charcoal stripped FBS)	68 mg/dL serum [4], so 3.4 mg/dL cell media (containing 5% charcoal stripped FBS)	no triacylglycerides	unknown	0
Fraction of protein in the system	F_protein		38.6 mg/mL serum[4], so 1.93 mg/mL cell media (containing 5% charcoal stripped FBS)	38.6 mg/dL serum[4], so 1.93 mg/mL cell media (containing 5% charcoal stripped FBS)	no protein	unknown	The final solution contains 30 nM transthyretin, and that is the only protein in there
[1] https://www.researchgate.net/profile/Michael-Denison/publication/12419653_Recombinant_cell_bioassays_for_endocrine_disruptors_Development_of_a_stably_transfected_human_ovarian_cell_line_for_the_detection_of_estrogenic_and_anti-estrogenic_chemicals/links/573c965608aea45ee84196ae/Recombinant-cell-bioassays-for-endocrine-disruptors-Development-of-a-stably-transfected-human-ovarian-cell-line-for-…
[2] https://www.oecd-ilibrary.org/environment/test-no-455-performance-based-test-guideline-for-stably-transfected-transactivation-in-vitro-assays-to-detect-estrogen-receptor-agonists-and-antagonists_9789264265295-en
[3] https://doi.org/10.1016/j.tiv.2017.08.004
[4] https://www.thermofisher.com/document-connect/document-connect.html?url=https://assets.thermofisher.com/TFS-Assets%2Fcertificate%2FGRIS%2FCOA%2FCOA_A3161001_05242022020013_2458641RP_1.pdf
[5] https://www.sciencedirect.com/science/article/pii/S088723331000216X
[6] https://read.oecd-ilibrary.org/environment/test-no-456-h295r-steroidogenesis-assay_9789264122642-en#page1
[7] https://www.sarstedt.com/en/products/laboratory/cell-tissue-culture/cultivation/product/83.3922/
[8] https://www.sigmaaldrich.com/NL/en/product/sigma/m0687
[9] https://ecatalog.corning.com/life-sciences/b2c/US/en/Cell-Culture/Growth-Factors-and-Cytokines/Corning%C2%AE-Other-Media-Growth-Supplements/p/355100
[10] https://assets.thermofisher.com/TFS-Assets/certificate/GRIS/COA/COA_A5670402_02272025030033_U3143683RP_1.pdf
[11]https://www.sciencedirect.com/science/article/pii/S002368372202116X#:~:text=We%20used%20two%20variants%20of%20the%20human%20prostate,differences%20during%20prostate%20cancer%20progression%20to%20androgen-independent%20disease.
