# Supplementary material for: Extrapolation of in vitro effect concentrations to in vivo bioavailable concentrations using PBK modelling in humans for two classes of persistent and mobile compounds: triazoles and triazines
Source: Arch Toxicol. 2026 Feb 17;100(5):1877–901. doi: 10.1007/s00204-025-04268-w (PMC13086896; doi:10.1007/s00204-025-04268-w)
Supplement: Supplementary file 2 — Supplementary Material 2 [file 204_2025_4268_MOESM2_ESM.xlsx]

## Sheet: Exposure_LOAEL
Chemical name	Ground Water Concentration (µg/L)	Surface Water Concentration (µg/L)	LOAEL Rat (mg/kg/bw)	LOAEL Mouse (mg/kg/bw)	LOAEL Human (mg/kg/bw)	TO	comment_1	comment_2	Reference
Cyromazine	0.071	21	78.3732		19.5933	testis, liver, haematology	testes, liver weight changes, haematology, at higher dose: weight changes		EFSA (2007) Draft Assessment Report (DAR) – public version. Initial risk assessment provided by the rapporteur Member State Greece for the existing active substance – Cyromazine (Vol 3, annex B, part 2/A, B.6 Oct 2007). https://www.efsa.europa.eu/en/calls/consultations
Melamine	0	19	235.12		58.7799	bladder, kidney	bladder and kidney calculi at LOEL, bladder hyperplasia at LOEL+2		Melnick RL et al. (1984) Urolithiasis and Bladder Carcinogenicity of Melamine in Rodents. Toxicol Appl Pharmacol 72:292-303.
Atrazine	0.054	97	3.5		0.875	carcinogenicity	at 3,5: mammary adenocarcinoma; at 25 mg/kg bw/d: bone marrow hyperplasia, bwg, bw decreased, haematopoiesis; carcinogenicity effects at 50 mg/kg: hyperplasia, adenocarcinoma, necrosis, degeneration		Hardisty J (1987) Supplement to Two-year Chronic Feeding/Oncogenicity Study in Rats Administered Atrazine: 410-1102. Unpublished study prepared by Experimental Pathology Laboratories, Inc., p. 316.
Cyanuric acid	0	5.43
Deethylatrazine	0.63	65	35.1		8.775	body weight	weight changes caused most likely by bw decrease, caused by reduced food consumption		Gerspach (1991) 3-Month Oral Toxicity Study in Rats (Administration in Food). Ciba-Geigy.
Ammeline	0	0.35
Ammelide	0	<0.5 LOQ
benzoguanamine	0	<0.5 LOQ	173		43.25	spleen, kidney	at 19: spleen haemosiderosis started, followed at 173: by haematopoiesis, pancreas degeneration and infiltration, haematology effects for haematopoiesis and kidney haemosiderosis; hemosiderosis is not adverse		OECD SIDS (2005) SIAM 13: Safepharm Laboratories Ltd. unpubl. Report, Toxicity Study in Rat Project No. 521/3, 1993.
ametryn	0	65	20.9		5.225	body weight	hyperplasia in testes, liver; adenoma/adenocarcinoma in liver, mammary gland, thyroid gland; haematology, clinical chemistry		Hazelette J, Green J (1987) Ametryn: Combined Chronic Toxicity/Oncogenicity Study in Rats: Laboratory Study No. 842119. Unpublished study prepared by Ciba-Geigy Corp., p. 4305.
benzotriazole	0.24447	150	295		73.75	brain, uterus, carcinogenicity	uterus inflammation, bwg decreased, tumour in uterus, brain, liver		NTP (1978) Bioassay of 1H-Benzotriazole for Possible Carcinogenicity. Technical Report Series TR 088. https://ntp.niehs.nih.gov/sites/default/files/ntp/htdocs/lt_rpts/tr088.pdf
Tetraconazole	0	1.127	4.4		1.1	liver	at 4,4: liver hyperplasia, vacuolization, hypertrophy, followed at 27,7 by liver discoloration, vacuolization, inflammation		EFSA (2005) Tetraconazole Draft Assessment Report (B6), B.6.5.1, Vol 3, pp. 92-104. https://www.efsa.europa.eu/en/consultations/call/public-consultation-active-substance-tetraconazole
Bitertanol	0	1600	2.3512		0.587799	heamatology	based on hematological findings	Decrease of erythrocytes and haemoglobin	EFSA (2006) Bitertanol Draft Assessment Report, B.6.3.1 d), Vol 3, p. 134. https://www.efsa.europa.eu/de/consultations/call/public-consultation-active-substance-bitertanol
Fenbuconazole	0	5.4	25.3		6.325	liver	vacuolization, hypertrophy; clinical chemistry showed signs of cholesterol and triglyceride increase		EFSA (2005) Fenbuconazole Draft Assessment Report: RH-7592: Three Month Dietary Toxicity Study in Rats: TD Report No. 87R-103. Unpublished study prepared by Rohm & Haas Co., B.6.3.1, Vol 3, pp. 94-98. https://www.efsa.europa.eu/en/consultations/call/public-consultation-active-substance-difenoconazole
Tebuconazole	0.00066518	65	46.5		11.625	Adrenal gland	vacuolization in adrenals		EFSA (2007) Tebuconazole Draft Assessment Reports, B.6.3.2.1, Vol 3, pp. 49-50. https://www.efsa.europa.eu/en/consultations/call/public-consultation-active-substance-tebuconazole
1, 2, 4, triazole		0.26	195.933		48.9833	Haematology	hematological effects; Decrease of erythrocytes and haemoglobin	weight changes	EFSA (2019) Difenoconazole Renewal Assessment Report, B.6.8.1.1.2.1.3.1, Vol 3, pp. 186-191. https://www.efsa.europa.eu/en/consultations/call/public-consultation-active-substance-difenoconazole
4-methylbenzotriazole	0.66	44.5				liver	Used values of benzotriazole		Used values of benzotriazole
5-methylbenzotriazole	0.091	5.387				liver	Used values of benzotriazole		Used values of benzotriazole
triazole acetic acid	0	<0.5 LOQ
triazole alanine	0	<0.5 LOQ	391.866		97.9665	haematological changes	clinical chemistry and haematology changes at LOEL; Decrease of erythrocytes and haemoglobin		EFSA (2019) Difenoconazole Renewal Assessment Report, B.6.8.1.1.2.2.3.3, Vol 3, pp. 233-238. https://www.efsa.europa.eu/en/consultations/call/public-consultation-active-substance-difenoconazole
cyproconazole	0	65	1.4		0.35	liver	thyroid hypertrophy is relevant	weight changes, hypertrophy, fatty degeneration	EFSA (2006) Cyproconazole Renewal Assessment Report (B6), B.6.3.2.2, Vol 3, pp. 159-166. https://www.efsa.europa.eu/en/consultations/call/public-consultation-active-substance-cyproconazole
Difenoconazole	0	95	51		12.75	Haematological effects	study LOAEL based on hematological effects	mesenteric lymphadenitis	EFSA (2019) Difenoconazole Renewal Assessment Report, B.6.3.2.1.2, Vol 3, p. 63. https://www.efsa.europa.eu/en/consultations/call/public-consultation-active-substance-difenoconazole
propiconazole	0.0023	1200		71	10.1429	liver	hypertrophy; followed by necrosis at higher doses, we could also justify next higher dose	hypertrophy; followed by necrosis at higher doses	EFSA (2017) Propiconazole Draft Renewal Assessment Report, B.6.3.2.3, Vol 3, pp. 85-90. https://www.efsa.europa.eu/en/consultations/call/160804
pyroxulam	0	120	1000		250	liver	cholesterol increased, clinical symptoms, kidney and liver weight increased, volume urine increased, changed enzyme activity		EFSA (2012) Pyroxsulam Draft Assessment Reports, B.6.3.1, Vol 3. https://www.efsa.europa.eu/en/consultations/call/public-consultation-active-substance-pyroxsulam
Paclobutrazol	0	5.3	12.5		3.125	haematology	based on hematological findings; Decrease of erythrocytes and haemoglobin		Litchfield M, Banham P, Chalmers D et al. (1983) Paclobutrazol (PP333): 90 Day Feeding Study in Rats: CTL Study No. CTL/P/760. Unpublished study received Nov 10, 1983 under 10182-82; prepared by Imperial Chemical Industries, Plc., U.K.
Triadimenol	0	65	39.6		9.9	liver	liver steatosis		EFSA (2006) Draft Assessment Report (DAR) – public version. Initial risk assessment provided by the rapporteur Member State United Kingdom for the existing active substance – Triadimenol (Vol 3, annex B, part 2/B.6, July 2006). https://www.efsa.europa.eu/en/calls/consultations
* Exposure concentrations of surface water and ground water concentrations are from Norman's database
[1]. EMPODAT. Database of geo-referenced monitoring data on emerging substances in air, water and soil. https://www.norman-network.com/nds/empodat/
The LOAEL values from Rat and Mouse are from EFSA repeated study reports

## Sheet: C_Max (µg per mL)
All units are in µg/mL		Free Unbound Cmax = Cmax * fraction unbound
Chemical name	Mol Wt (g/mol)	Fraction Unbound (Fub)	Ground water blood plasma conc (µg/mL)	Surface water blood plasma conc (µg/mL)	LOAEL blood plasma conc (µg/mL)	Standard / Solubility blood plasma (µg/mL)
Cyromazine	166	0.94	8.366e-07	0.00050008	16.356	309.26
Melamine	126	0.61	0	0.00027511	29.829	46.909
Atrazine	215	0.17	2.771e-07	0.0007956	0.2516	0.2703
Cyanuric acid	129	0.91		0.00014924		54.964
Deethylatrazine	187	0.49	3.8269e-06	0.0007987	3.7632	39.2
Ammeline	127	0.82	4.469e-07	5.4038e-07		1.0004
Ammelide	128	0.39		4.914e-06		0.5499
benzoguanamine	187	0.343	0	5.7967e-06	17.6302	0.34643
ametryn	227	0.004	0	0.0001036	0.2912	0.3328
benzotriazole	119	0.287	3.0996e-06	0.00190568	32.718	250.264
Tetraconazole	371	0.024		3.552e-06	0.1212	0.4584
Bitertanol	337	0.018	0	0.0003024	0.004392	0.00072
Fenbuconazole	336	0.019		7.296e-06		0.0002698
Tebuconazole	307	0.06	4.086e-09	9.9e-05	0.606	0.05496
1, 2, 4, triazole	69	0.33	6.336e-06		21.648	15837
4-methylbenzotriazole	133	0.403	9.2287e-06	0.00062062		275.249
5-methylbenzotriazole	133	0.403	1.26945e-06	7.5361e-05		275.249
triazole acetic acid	127	0.87		8.961e-06		14.877
triazole alanine	156	0.96		1.8432e-05	129.6	3.5712
cyproconazole	291	0.109		0.00021909	0.041202	0.47088
Difenoconazole	405	0.0115		0.001771	0.050945	0.027945
propiconazole	342	0.051	5.967e-09	0.0021471	0.6324	0.1785
pyroxulam	434	0.06		0.001524	0.2022	40.62
Paclobutrazol	293	0.153		1.25001e-05	3.37	0.061353
Triadimenol	295	0.21		0.0010164	11.97	1.8753
					106.47
*C_max obtained as an output from oral route PBK model with the long term exposure

## Sheet: C_Max (mol per L)
Chemical Name	Mol Wt (g/mol)	Fraction Unbound	Standard/Solubility Blood Plasma (mol/L)	Surface Water Blood Plasma (mol/L)	Ground Water Blood Plasma (mol/L)	LOAEL Blood Plasma (mol/L)
Cyromazine	166	0.94	0.00186	3.01e-09	5.04e-12	9.88e-05
Melamine	126	0.61	0.000371	2.18e-09	0	0.000237
Atrazine	215	0.17	1.26e-06	3.7e-09	1.29e-12	1.17e-06
Cyanuric acid	129	0.91	0.000427	1.15e-09	-	-
Deethylatrazine	187	0.49	2.09e-07	4.28e-09	2.04e-11	2.01e-06
Ammeline	127	0.82	7.87e-06	4.25e-12	3.52e-12	-
Ammelide	128	0.39	4.3e-06	3.84e-11	-	-
Benzoguanamine	187	0.343	1.85e-06	3.1e-11	0	9.41e-07
Ametryn	227	0.004	1.47e-06	4.59e-09	0	1.28e-06
Benzotriazole	119	0.287	0.0021	1.6e-06	2.6e-12	2.75e-05
Tetraconazole	371	0.024	1.23e-06	9.56e-12	-	3.24e-07
Bitertanol	337	0.018	2.14e-09	8.95e-07	0	1.3e-08
Fenbuconazole	336	0.019	8.02e-07	2.18e-11	-	2.32e-06
Tebuconazole	307	0.06	1.79e-07	3.23e-09	1.33e-14	1.97e-06
1, 2, 4, Triazole	69	0.33	0.0229	-	9.18e-12	3.13e-06
4-Methylbenzotriazole	133	0.403	0.00207	4.67e-06	6.94e-12	-
5-Methylbenzotriazole	133	0.403	0.00207	5.66e-08	9.54e-13	-
Triazole Acetic Acid	127	0.87	1.17e-06	7.06e-12	-	-
Triazole Alanine	156	0.96	0.00229	1.17e-07	-	0.00833
Cyproconazole	291	0.109	1.62e-06	7.53e-09	-	0.000854
Difenoconazole	405	0.0115	6.89e-08	4.37e-06	-	1.26e-07
Propiconazole	342	0.051	5.24e-07	6.29e-06	1.75e-14	1.85e-06
Pyroxulam	434	0.06	9.36e-07	3.49e-06	-	0.00089
Paclobutrazol	293	0.153	2.09e-07	4.27e-11	-	1.14e-05
Triadimenol	295	0.21	0.00636	3.45e-06	-	1.07e-05

## Sheet: Cmax - µg per L
All units are in µg/mL		Free Unbound Cmax = Cmax * fraction unbound
Chemical name	Mol Wt (g/mol)	Fraction Unbound (Fub)	Standard / Solubility blood plasma BOUND (µg/mL)	Standard / Solubility blood plasma UNBOUND (µg/mL)	Standard / Solubility blood plasma UNBOUND (mol/L)	Ground water blood plasma conc BOUND (µg/mL)	Ground water blood plasma conc UNBOUND (µg/mL)	Ground water blood plasma conc UNBOUND (mol/L)	Surface water blood plasma conc BOUND (µg/mL)	Surface water blood plasma conc UNBOUND (µg/mL)	Surface water blood plasma conc UNBOUND (mol/L)	LOAEL blood plasma conc BOUND (µg/mL)	LOAEL blood plasma conc UNBOUND (µg/mL)	LOAEL blood plasma conc UNBOUND (mol/L)
Cyromazine	166	0.94	329	309.26	0.00186301	8.9e-07	8.366e-07	5.03976e-12	0.000532	0.00050008	3.01253e-09	17.4	16.356	9.85301e-05
Melamine	126	0.61	76.9	46.909	0.000372294				0.000451	0.00027511	2.18341e-09	48.9	29.829	0.000236738
Atrazine	215	0.17	1.59	0.2703	1.25721e-06	1.63e-06	2.771e-07	1.28884e-12	0.00468	0.0007956	3.70047e-09	1.48	0.2516	1.17023e-06
Cyanuric acid	129	0.91	60.4	54.964	0.000426078				0.000164	0.00014924	1.1569e-09
Deethylatrazine	187	0.49	80	39.2	0.000209626	7.81e-06	3.8269e-06	2.04647e-11	0.00163	0.0007987	4.27112e-09	7.68	3.7632	2.01241e-05
Ammeline	127	0.82	1.22	1.0004	7.87717e-06	5.45e-07	4.469e-07	3.5189e-12	6.59e-07	5.4038e-07	4.25496e-12
Ammelide	128	0.39	1.41	0.5499	4.29609e-06				1.26e-05	4.914e-06	3.83906e-11
benzoguanamine	187	0.343	1.01	0.34643	1.85257e-06				1.69e-05	5.7967e-06	3.09984e-11	51.4	17.6302	9.42791e-05
ametryn	227	0.004	83.2	0.3328	1.46608e-06				0.0259	0.0001036	4.56388e-10	72.8	0.2912	1.28282e-06
benzotriazole	119	0.287	872	250.264	0.00210306	1.08e-05	3.0996e-06	2.60471e-11	0.00664	0.00190568	1.60141e-08	114	32.718	0.000274941
Tetraconazole	371	0.024	19.7	0.4728	1.27439e-06				0.000148	3.552e-06	9.57412e-12	5.05	0.1212	3.26685e-07
Bitertanol	337	0.018	0.04	0.00072	2.1365e-09				0.0168	0.0003024	8.97329e-10	0.244	0.004392	1.30326e-08
Fenbuconazole	336	0.019	0.0142	0.0002698	8.02976e-10				0.000384	7.296e-06	2.17143e-11	0.294	0.005586	1.6625e-08
Tebuconazole	307	0.06	0.916	0.05496	1.79023e-07	6.81e-08	4.086e-09	1.33094e-14	0.00165	9.9e-05	3.22476e-10	10.1	0.606	1.97394e-06
1, 2, 4, triazole	69	0.33	47991	15837	0.229522	1.92e-05	6.336e-06	9.18261e-11				65.8	21.714	0.000314696
4-methylbenzotriazole	133	0.403	683	275.249	0.00206954	2.29e-05	9.2287e-06	6.93887e-11	0.00154	0.00062062	4.66632e-09
5-methylbenzotriazole	133	0.403	683	275.249	0.00206954	3.15e-06	1.26945e-06	9.54474e-12	0.000187	7.5361e-05	5.66624e-10
triazole acetic acid	127	0.87	17.1	14.877	0.000117142				1.03e-05	8.961e-06	7.05591e-11
triazole alanine	156	0.96	3.72	3.5712	2.28923e-05				1.92e-05	1.8432e-05	1.18154e-10	135	129.6	0.000830769
cyproconazole	291	0.109	4.32	0.47088	1.61814e-06				0.00201	0.00021909	7.52887e-10	0.378	0.041202	1.41588e-07
Difenoconazole	405	0.0115	2.43	0.027945	6.9e-08				0.154	0.001771	4.37284e-09	4.43	0.050945	1.2579e-07
propiconazole	342	0.051	3.5	0.1785	5.2193e-07	1.17e-07	5.967e-09	1.74474e-14	0.0421	0.0021471	6.27807e-09	12.4	0.6324	1.84912e-06
pyroxulam	434	0.06	677	40.62	9.35945e-05				0.0254	0.001524	3.51152e-09	1850	111	0.00025576
Paclobutrazol	293	0.153	0.401	0.061353	2.09396e-07				8.17e-05	1.25001e-05	4.26625e-11	3.37	0.51561	1.75976e-06
Triadimenol	295	0.21	8.93	1.8753	6.35695e-06				0.00484	0.0010164	3.44542e-09	507	106.47	0.000360915
*C_max obtained as an output from oral route PBK model with the long term exposure

## Sheet: Cmax - mol per L
All units are in µg/mL		Free Unbound Cmax = Cmax * fraction unbound
Chemical name	Mol Wt (g/mol)	Fraction Unbound (Fub)	Standard / Solubility blood plasma UNBOUND (mol/L)	Ground water blood plasma conc UNBOUND (mol/L)	Surface water blood plasma conc UNBOUND (mol/L)	LOAEL blood plasma conc UNBOUND (mol/L)
Cyromazine	166	0.94	0.00186301	5.03976e-12	3.01253e-09	9.85301e-05
Melamine	126	0.61	0.000372294		2.18341e-09	0.000236738
Atrazine	215	0.17	1.25721e-06	1.28884e-12	3.70047e-09	1.17023e-06
Cyanuric acid	129	0.91	0.000426078		1.1569e-09
Deethylatrazine	187	0.49	0.000209626	2.04647e-11	4.27112e-09	2.01241e-05
Ammeline	127	0.82	7.87717e-06	3.5189e-12	4.25496e-12
Ammelide	128	0.39	4.29609e-06		3.83906e-11
benzoguanamine	187	0.343	1.85257e-06		3.09984e-11	9.42791e-05
ametryn	227	0.004	1.46608e-06		4.56388e-10	1.28282e-06
benzotriazole	119	0.287	0.00210306	2.60471e-11	1.60141e-08	0.000274941
Tetraconazole	371	0.024	1.27439e-06		9.57412e-12	3.26685e-07
Bitertanol	337	0.018	2.1365e-09		8.97329e-10	1.30326e-08
Fenbuconazole	336	0.019	8.02976e-10		2.17143e-11	1.6625e-08
Tebuconazole	307	0.06	1.79023e-07	1.33094e-14	3.22476e-10	1.97394e-06
1, 2, 4, triazole	69	0.33	0.229522	9.18261e-11		0.000314696
4-methylbenzotriazole	133	0.403	0.00206954	6.93887e-11	4.66632e-09
5-methylbenzotriazole	133	0.403	0.00206954	9.54474e-12	5.66624e-10
triazole acetic acid	127	0.87	0.000117142		7.05591e-11
triazole alanine	156	0.96	2.28923e-05		1.18154e-10	0.000830769
cyproconazole	291	0.109	1.61814e-06		7.52887e-10	1.41588e-07
Difenoconazole	405	0.0115	6.9e-08		4.37284e-09	1.2579e-07
propiconazole	342	0.051	5.2193e-07	1.74474e-14	6.27807e-09	1.84912e-06
pyroxulam	434	0.06	9.35945e-05		3.51152e-09	0.00025576
Paclobutrazol	293	0.153	2.09396e-07		4.26625e-11	1.75976e-06
Triadimenol	295	0.21	6.35695e-06		3.44542e-09	0.000360915
*C_max obtained as an output from oral route PBK model with the long term exposure
