# Supplementary material for: Extrapolation of in vitro effect concentrations to in vivo bioavailable concentrations using PBK modelling in humans for two classes of persistent and mobile compounds: triazoles and triazines
Source: Arch Toxicol. 2026 Feb 17;100(5):1877–901. doi: 10.1007/s00204-025-04268-w (PMC13086896; doi:10.1007/s00204-025-04268-w)
Supplement: Supplementary file 3 — Supplementary Material 3 [file 204_2025_4268_MOESM3_ESM.xlsx]

## Sheet: Selected Compounds
substance name	CAS Number	SMILES	Structure	Maximum Solubility (mg/mL) at 20°C (ACD labs)
Cyromazine	66215-27-8	C1CC1NC2=NC(=NC(=N2)N)N		13.6		Compounds marked in green are 'data rich'. They possess ZeroPM project measured fraction unbound (fub), intrinsic hepatic clearance (Clint µL/min/million cells)), apparent permeability (Papp cm/s), and blood / plasma ratio (b:p)
Melamine	108-78-1	NC1=NC(N)=NC(N)=N1		3.2
Atrazine	1912-24-9	CCNC1=NC(NC(C)C)=NC(Cl)=N1		0.037
Cyanuric acid	108-80-5	OC1=NC(O)=NC(O)=N1		5
Deethylatrazine	6190-65-4	CC(C)NC1=NC(=NC(=N1)N)Cl		3.2
Ammeline	645-92-1	NC1=NC(N)=NC(=O)N1		0.074
Ammelide	645-93-2	NC1=NC(=O)NC(=O)N1		0.07
Benzoguanamine	91-76-9	N=1C(=NC(=NC1N)C=2C=CC=CC2)N		0.6
Ametryn	834-12-8	N=1C(=NC(=NC1NCC)NC(C)C)SC		0.21
Triadimenol	55219-65-3	CC(C)(C)C(C(N1C=NC=N1)OC2=CC=C(C=C2)Cl)O		0.033
Tetraconazole	112281-77-3	C1=CC(=C(C=C1Cl)Cl)C(CN2C=NC=N2)COC(C(F)F)(F)F		0.15
Bitertanol	55179-31-2	CC(C)(C)C(C(N1C=NC=N1)OC2=CC=C(C=C2)C3=CC=CC=C3)O		0.0027
Fenbuconazole	114369-43-6	C1=CC=C(C=C1)C(CCC2=CC=C(C=C2)Cl)(CN3C=NC=N3)C#N		0.0002
Tebuconazole	107534-96-3	CC(C)(C)C(CCC1=CC=C(C=C1)Cl)(CN2C=NC=N2)O		0.032
1, 2, 4, triazole	288-88-0	N1C=NC=N1		1000
triazole acetic acid	28711-29-7	C1=NN(C=N1)CC(=O)O		0.831764
triazole alanine	114419-45-3	C1=NN(C=N1)CC(C(=O)O)N		0.0977237
Difenoconazole	119446-68-3	CC1COC(O1)(CN2C=NC=N2)C3=C(C=C(C=C3)OC4=CC=C(C=C4)Cl)Cl		0.005
Paclobutrazol	76738-62-0	CC(C)(C)C([C@H](CC1=CC=C(C=C1)Cl)N2C=NC=N2)O		0.026
Benzotriazole	95-14-7	N1=NC=2C=CC=CC2N1		19.7
4-methylbenzotriazole	29878-31-7	N1=NC=2C=CC=C(C2N1)C		19.7
5-methylbenzotriazole	136-85-6	N1=NC=2C=C(C=CC2N1)C		19.7
Cyproconazole	94361-06-5	ClC1=CC=C(C=C1)C(O)(CN2N=CN=C2)C(C)C3CC3		0.14
Propiconazole	60207-90-1	ClC1=CC=C(C(Cl)=C1)C2(OCC(O2)CCC)CN3N=CN=C3		0.1
Pyroxulam	422556-08-9	COC1=NC2=NC(NS(=O)(=O)C3=C(OC)N=CC=C3C(F)(F)F)=NN2C(OC)=C1		0.000275423

## Sheet: Read Across Fub
substance name	CAS Number	Parent vs Metabolite	Fraction Unbound (ZeroPM measured) (No units)	Fraction Unbound (CompTox dashboard) (No units)	Fraction Unbound (Read Across) (No units)	Source	Reference
Cyromazine	66215-27-8	P	0.51	0.94
Melamine	108-78-1	P/M	0.61
Atrazine	1912-24-9	P	0.17	0.12
Cyanuric acid	108-80-5	M			0.91	OPERA open source software	Mansouri et al. 2018
Deethylatrazine	6190-65-4	M		0.49
Ammeline	645-92-1	M			0.82	OPERA open source software	Mansouri et al. 2018
Ammelide	645-93-2	M	0.39
Benzoguanamine	91-76-9	P		0.343
Ametryn	834-12-8	P		0.004
Triadimenol	55219-65-3	P	0.21	0.125
Tetraconazole	112281-77-3	P		0.024
Bitertanol	55179-31-2	P		0.018
Fenbuconazole	114369-43-6	P		0.019
Tebuconazole	107534-96-3	P	0.06	0.07
1, 2, 4, triazole	288-88-0	M	0.33
triazole acetic acid	28711-29-7	M	0.87
triazole alanine	114419-45-3	M			0.96	OPERA open source software	Mansouri et al. 2018
Difenoconazole	119446-68-3	P		0.0115
Paclobutrazol	76738-62-0	P		0.153
Benzotriazole	95-14-7	P		0.287
4-methylbenzotriazole	29878-31-7	P		0.403
5-methylbenzotriazole	136-85-6	P		0.403
Cyproconazole	94361-06-5	P		0.109
Propiconazole	60207-90-1	P		0.051
Pyroxulam	422556-08-9	P			0.06	OPERA open source software	Mansouri et al. 2018
[1] 62. Mansouri K, Grulke CM, Judson RS, Williams AJ (2018) OPERA models for predicting physicochemical properties and environmental fate endpoints. J Cheminform 10:10. https://doi.org/10.1186/s13321-018-0263-1
The fraction unbound (fub) value for ammeline is read acrossed from the structural analog ammelide '0.39'	The fraction unbound (fub) value for data poor compounds triazole alanine and pyroxsulam is used from OPERA open source software

## Sheet: Read Across Clint
substance name	CAS Number	Intrinsic hepatic clearance (ZeroPM measured) (µL/min/million cells)	Intrinsic hepatic clearance (CompTox dashboard) (µL/min/million cells)	Intrinsic hepatic clearance (ReadAcross) (µL/min/million cells)
Cyromazine	66215-27-8	0.9	0
Melamine	108-78-1	0
Atrazine	1912-24-9	0	0
Cyanuric acid	108-80-5			0
Deethylatrazine	6190-65-4		0
Ammeline	645-92-1			0
Ammelide	645-93-2	1.44
Benzoguanamine	91-76-9		1.18
Ametryn	834-12-8		31.51
Triadimenol	55219-65-3	19.12	0
Tetraconazole	112281-77-3		0
Bitertanol	55179-31-2		21.7
Fenbuconazole	114369-43-6		21.7
Tebuconazole	107534-96-3	3.625	5.27
1, 2, 4, triazole	288-88-0	0
triazole acetic acid	28711-29-7	2.12
triazole alanine	114419-45-3			0
Difenoconazole	119446-68-3		30.6
Paclobutrazol	76738-62-0		7.14
Benzotriazole	95-14-7		0
4-methylbenzotriazole	29878-31-7		6.25
5-methylbenzotriazole	136-85-6		6.25
Cyproconazole	94361-06-5		1.53
Propiconazole	60207-90-1	13.9	17
Pyroxulam	422556-08-9			0
The intrinsic hepatic clearance value (Clint) is assumed to be 0 ( no clearance through liver) as the worst - case value for the data poor read across compounds.

## Sheet: Read Across Papp
substance name	CAS Number	Apparent permeability (ZeroPM measured) (cm/s) (SD)	Apparent permeability (RiskHunt3R measured) (cm/s) (SD)	Apparent permeability (OPERA predicted) (cm/s)	Apparent permeability (Read Across) (cm/s)
Cyromazine	66215-27-8	2.90E-6 (0.07E-6)
Melamine	108-78-1	3.10E-7 (9E-8)
Atrazine	1912-24-9	4.16E-6 (9E-7)
Cyanuric acid	108-80-5			9.12011e-08	2.45667e-06
Deethylatrazine	6190-65-4			4.2658e-05	2.45667e-06
Ammeline	645-92-1			7.76247e-07	2.45667e-06
Ammelide	645-93-2	<LOD		1.02329e-06	2.45667e-06
Benzoguanamine	91-76-9			2.18776e-05	2.45667e-06
Ametryn	834-12-8			2.51189e-05	2.45667e-06
Triadimenol	55219-65-3	3.35E-6 (5.45E-8)
Tetraconazole	112281-77-3			3.63e-05	2.45667e-06
Bitertanol	55179-31-2			1.58e-05	2.45667e-06
Fenbuconazole	114369-43-6		4.50E-5(8.50E-6)
Tebuconazole	107534-96-3	3.88E-6 (4.16E-7)	3.80E-5 (1.20E-5)
1, 2, 4, triazole	288-88-0	8.05E-6 (1.65E-6)		1.35e-05
triazole acetic acid	28711-29-7	<LOD		5.13e-06	2.4535e-05
triazole alanine	114419-45-3			4.47e-06	2.4535e-05
Difenoconazole	119446-68-3		2.10E-5(3.70E-6)
Paclobutrazol	76738-62-0			1.82e-05	2.4535e-05
Benzotriazole	95-14-7			2.63e-05	2.4535e-05
4-methylbenzotriazole	29878-31-7			2.34e-05	2.4535e-05
5-methylbenzotriazole	136-85-6			7.41e-06	2.4535e-05
Cyproconazole	94361-06-5		4.10E-5 (3.40E-5)		2.4535e-05
Propiconazole	60207-90-1		3.60E-5(2.30E-6)		2.4535e-05
Pyroxulam	422556-08-9			1.02e-05
The read acrossed Papp is the result of mean measured Papp in cm/s for the triazines group and triazoles group respectively

## Sheet: Read Across BP Ratio
substance name	CAS Number	Blood Plasma Ratio (ZeroPM Measured) (SD) (No units)	Blood Plasma Ratio (ReadAcross) (No units)
Cyromazine	66215-27-8	0.92 (0.11)
Melamine	108-78-1	0.87 (0.17)
Atrazine	1912-24-9	0.92 (0.11)
Cyanuric acid	108-80-5		1
Deethylatrazine	6190-65-4		1
Ammeline	645-92-1		1
Ammelide	645-93-2	1.20 (0.90)
Benzoguanamine	91-76-9		1
Ametryn	834-12-8		1
Triadimenol	55219-65-3	0.99 (0.16)
Tetraconazole	112281-77-3		1
Bitertanol	55179-31-2		1
Fenbuconazole	114369-43-6		1
Tebuconazole	107534-96-3	0.97 (0.26)
1, 2, 4, triazole	288-88-0	0.89 (0.22)
triazole acetic acid	28711-29-7	0.99 (0.09)
triazole alanine	114419-45-3		1
Difenoconazole	119446-68-3		1
Paclobutrazol	76738-62-0		1
Benzotriazole	95-14-7		1
4-methylbenzotriazole	29878-31-7		1
5-methylbenzotriazole	136-85-6		1
Cyproconazole	94361-06-5		1
Propiconazole	60207-90-1		1
Pyroxulam	422556-08-9		1
All the measured values shows that the ratio is very close to 1. Therefore 1 is used as read-across values for remaining data poor compounds
