# Supplementary material for: Extrapolation of in vitro effect concentrations to in vivo bioavailable concentrations using PBK modelling in humans for two classes of persistent and mobile compounds: triazoles and triazines
Source: Arch Toxicol. 2026 Feb 17;100(5):1877–901. doi: 10.1007/s00204-025-04268-w (PMC13086896; doi:10.1007/s00204-025-04268-w)
Supplement: Supplementary file 4 — Supplementary Material 4 [file 204_2025_4268_MOESM4_ESM.xlsx]

## Sheet: Ago_Anti_ER_output_EC20
	c_nominal	c_medium_free	c_protein	c_air	c_plastic	c_cell	c_cell_iw	c_lyso	c_mito	N_nominal	N_medium	N_protein	N_air	N_plastic	N_cell	N_cell_iw	N_lyso	N_mito
cyproconazole	6.12e-05	4.57056e-05	1.41606e-05	2.61971e-12	1.61239e-06	0.000499829	0.000499829	0.000499829	0.000499829	1.224e-08	1.19732e-08	2.83213e-09	5.02614e-16	1.96095e-10	7.06617e-11	6.28889e-11	7.06617e-13	7.06617e-12
Triadimenol	1.59e-05	8.91195e-06	6.43156e-06	2.76037e-11	6.71851e-07	0.000209271	0.000209271	0.000209271	0.000209271	3.18e-09	3.0687e-09	1.28631e-09	5.29602e-15	8.17088e-11	2.95851e-11	2.63307e-11	2.95851e-13	2.95851e-12
ametryn	4.9e-05	2.53624e-05	2.17842e-05	6.18541e-11	2.23559e-06	0.000698708	0.000698708	0.000698708	0.000698708	9.8e-09	9.42932e-09	4.35684e-09	1.18672e-14	2.71886e-10	9.87775e-11	8.7912e-11	9.87775e-13	9.87775e-12
Bitertanol	1.67e-06	8.54833e-08	1.4885e-06	2.83248e-12	1.12404e-07	3.91412e-05	3.91412e-05	3.91412e-05	3.91412e-05	3.34e-10	3.14796e-10	2.97699e-10	5.43435e-16	1.36703e-11	5.53345e-12	4.92477e-12	5.53345e-14	5.53345e-13
Fenbuconazole	1.09e-05	5.3232e-07	9.74184e-06	2.18014e-10	7.31936e-07	0.000255425	0.000255425	0.000255425	0.000255425	2.18e-09	2.05483e-09	1.94837e-09	4.18279e-14	8.90162e-11	3.61099e-11	3.21378e-11	3.61099e-13	3.61099e-12
Tebuconazole	2.44e-05	4.97521e-06	1.80807e-05	1.60757e-10	1.60181e-06	0.000523291	0.000523291	0.000523291	0.000523291	4.88e-09	4.61118e-09	3.61614e-09	3.08426e-14	1.94808e-10	7.39786e-11	6.58409e-11	7.39786e-13	7.39786e-12
Difenoconazole	9.35e-07	1.61236e-08	8.58668e-07	8.29586e-12	6.92568e-08	2.55865e-05	2.55865e-05	2.55865e-05	2.55865e-05	1.87e-10	1.74958e-10	1.71734e-10	1.59163e-15	8.42284e-12	3.6172e-12	3.21931e-12	3.6172e-14	3.6172e-13
propiconazole	1.6e-05	2.20849e-06	1.28741e-05	8.74953e-10	1.08691e-06	0.000361604	0.000361604	0.000361604	0.000361604	3.2e-09	3.01652e-09	2.57483e-09	1.67867e-13	1.32188e-10	5.11206e-11	4.54974e-11	5.11206e-13	5.11206e-12
Paclobutrazol	2.7e-05	9.89825e-06	1.58318e-05	1.96582e-10	1.52496e-06	0.000484417	0.000484417	0.000484417	0.000484417	5.4e-09	5.14602e-09	3.16637e-09	3.7716e-14	1.85462e-10	6.84829e-11	6.09498e-11	6.84829e-13	6.84829e-12
c_nominal	mol/L	Nominal administered concentration
c_medium_free	mol/L	Medium free unbound concentration
c_protein	mol/L	Concentration bound to proteins				All concentrations in mol/L
c_air	mol/L	Concentration partitioned to air
c_plastic	mol/L	Concentration partitioned to plastic
c_cell	mol/L	Concentration partitioned within cells
c_cell_iw	mol/L	Concentration partitioned within internal cellular water
c_lyso	mol/L	Concentration partitioned to lysosomes within cells
c_mito	mol/L	Concentration partitioned to microsomes within cells
N_nominal	mol	Nominal administered mass				All Mass in Moles
N_medium	mol	Medium free unbound mass
N_protein	mol	Mass bound to proteins
N_air	mol	Mass partitioned to air
N_plastic	mol	Mass partitioned to plastic
N_cell	mol	Mass partitioned within cells
N_cell_iw	mol	Mass partitioned within internal cellular water
N_lyso	mol	Mass partitioned to lysosomes within cells
N_mito	mol	Msss partitioned to microsomes within cells

## Sheet: Anti_AR_output_EC20
	c_nominal	c_medium_free	c_protein	c_air	c_plastic	c_cell	c_cell_iw	c_lyso	c_mito	N_nominal	N_medium	N_protein	N_air	N_plastic	N_cell	N_cell_iw	N_lyso	N_mito
Deethylatrazine	5.87034e-05	5.75883e-05	9.96666e-07	1.12002e-10	1.52277e-07	7.28323e-05	7.28323e-05	7.28323e-05	7.28323e-05	1.17407e-08	1.1717e-08	1.99333e-10	2.14964e-14	1.85196e-11	5.14821e-12	4.58191e-12	5.14821e-14	5.14821e-13
ametryn	2.40825e-05	1.25283e-05	1.07607e-05	3.0554e-11	1.10431e-06	0.00034514	0.00034514	0.00034514	0.00034514	4.8165e-09	4.65779e-09	2.15214e-09	5.86421e-15	1.34303e-10	2.43965e-11	2.17129e-11	2.43965e-13	2.43965e-12
Tetraconazole	1.30266e-06	1.89115e-07	1.04893e-06	4.98189e-11	8.90073e-08	2.95535e-05	2.95535e-05	2.95535e-05	2.95535e-05	2.60532e-10	2.47609e-10	2.09786e-10	9.5617e-15	1.08248e-11	2.08901e-12	1.85922e-12	2.08901e-14	2.08901e-13
Bitertanol	4.16316e-06	2.14882e-07	3.74168e-06	7.12009e-12	2.82554e-07	9.83904e-05	9.83904e-05	9.83904e-05	9.83904e-05	8.32632e-10	7.91312e-10	7.48336e-10	1.36655e-15	3.43635e-11	6.95481e-12	6.18978e-12	6.95481e-14	6.95481e-13
Fenbuconazole	5.75474e-06	2.8339e-07	5.18623e-06	1.16064e-10	3.89659e-07	0.00013598	0.00013598	0.00013598	0.00013598	1.15095e-09	1.09392e-09	1.03725e-09	2.2276e-14	4.73893e-11	9.61184e-12	8.55454e-12	9.61184e-14	9.61184e-13
Tebuconazole	2.9901e-06	6.14344e-07	2.23262e-06	1.98504e-11	1.97793e-07	6.46166e-05	6.46166e-05	6.46166e-05	6.46166e-05	5.9802e-10	5.69394e-10	4.46525e-10	3.80988e-15	2.40551e-11	4.56748e-12	4.06505e-12	4.56748e-14	4.56748e-13
cyproconazole	2.0591e-05	1.54224e-05	4.7782e-06	8.83965e-13	5.44065e-07	0.000168657	0.000168657	0.000168657	0.000168657	4.1182e-09	4.04011e-09	9.55639e-10	1.69659e-16	6.61679e-11	1.19216e-11	1.06103e-11	1.19216e-13	1.19216e-12
Difenoconazole	2.22207e-06	3.86927e-08	2.06059e-06	1.9908e-11	1.66199e-07	6.14012e-05	6.14012e-05	6.14012e-05	6.14012e-05	4.44414e-10	4.19857e-10	4.12119e-10	3.82093e-15	2.02128e-11	4.3402e-12	3.86278e-12	4.3402e-14	4.3402e-13
propiconazole	9.80848e-06	1.36477e-06	7.95577e-06	5.40691e-10	6.71677e-07	0.000223459	0.000223459	0.000223459	0.000223459	1.9617e-09	1.86411e-09	1.59115e-09	1.03775e-13	8.16876e-11	1.57954e-11	1.40579e-11	1.57954e-13	1.57954e-12
Paclobutrazol	2.66774e-05	9.84239e-06	1.57425e-05	1.95473e-10	1.51636e-06	0.000481684	0.000481684	0.000481684	0.000481684	5.33548e-09	5.11698e-09	3.1485e-09	3.7517e-14	1.84415e-10	3.40482e-11	3.03029e-11	3.40482e-13	3.40482e-12
Triadimenol	1.51754e-05	8.54556e-06	6.16715e-06	2.64689e-11	6.4423e-07	0.000200668	0.000200668	0.000200668	0.000200668	3.03508e-09	2.94254e-09	1.23343e-09	5.08016e-15	7.83496e-11	1.41844e-11	1.26241e-11	1.41844e-13	1.41844e-12
All concentrations in mol/L
All Mass in Moles

## Sheet: Anti_TR_output_EC20
	c_nominal	c_medium_free	c_protein	c_air	c_plastic	c_cell	c_cell_iw	c_lyso	c_mito	N_nominal	N_medium	N_protein	N_air	N_plastic	N_cell	N_cell_iw	N_lyso	N_mito
ametryn	5.36472e-06	3.37742e-06	1.70761e-06	8.23687e-12	2.97704e-07	9.30442e-05	9.30442e-05	9.30442e-05	9.30442e-05	1.07294e-09	1.01701e-09	3.41522e-10	1.57973e-15	3.62061e-11	1.97307e-11	1.75603e-11	1.97307e-13	1.97307e-12
Difenoconazole	1.30368e-06	3.55559e-08	1.11541e-06	1.82941e-11	1.52726e-07	5.64235e-05	5.64235e-05	5.64235e-05	5.64235e-05	2.60736e-10	2.30193e-10	2.23082e-10	3.50859e-15	1.85741e-11	1.1965e-11	1.06489e-11	1.1965e-13	1.1965e-12
propiconazole	9.52544e-06	1.94195e-06	6.66444e-06	7.69358e-10	9.55739e-07	0.000317964	0.000317964	0.000317964	0.000317964	1.90509e-09	1.72128e-09	1.33289e-09	1.47554e-13	1.16235e-10	6.74266e-11	6.00097e-11	6.74266e-13	6.74266e-12
Triadimenol	1.0101e-05	6.75403e-06	2.86917e-06	2.09198e-11	5.09171e-07	0.000158599	0.000158599	0.000158599	0.000158599	2.0202e-09	1.92464e-09	5.73834e-10	4.01217e-15	6.19241e-11	3.36321e-11	2.99326e-11	3.36321e-13	3.36321e-12
All concentrations in mol/L
All Mass in Moles

## Sheet: TTR_Bindng_output_EC20
	c_nominal	c_medium_free	c_protein	c_air	c_plastic	c_cell	c_cell_iw	c_lyso	c_mito	N_nominal	N_medium	N_protein	N_air	N_plastic	N_cell	N_cell_iw	N_lyso	N_mito
Bitertanol	1.99e-06	1.11e-06	0	3.66e-11	1.45e-06	0.000506319	0.000506319	0.000506319	0.000506319	3.98e-10	2.21e-10	0	7.03e-15	1.77e-10	0	0	0	0
X4.methylbenzotriazole	3.85e-06	3.84e-06	0	9.01e-12	1.81e-08	6.68e-06	6.62e-06	6.56e-06	7.19e-06	7.7e-10	7.68e-10	0	1.73e-15	2.21e-12	0	0	0	0
Difenoconazole	1.59e-06	4.4e-07	0	2.26e-10	1.89e-06	0.000698462	0.000698462	0.000698462	0.000698462	3.18e-10	8.8e-11	0	4.35e-14	2.3e-10	0	0	0	0
All concentrations in mol/L
All Mass in Moles
