# Supplementary material for: Extrapolation of in vitro effect concentrations to in vivo bioavailable concentrations using PBK modelling in humans for two classes of persistent and mobile compounds: triazoles and triazines
Source: Arch Toxicol. 2026 Feb 17;100(5):1877–901. doi: 10.1007/s00204-025-04268-w (PMC13086896; doi:10.1007/s00204-025-04268-w)
Supplement: Supplementary file 5 — Supplementary Material 5 [file 204_2025_4268_MOESM5_ESM.xlsx]

## Sheet: In vitro assay (Corrected) 
			µg/mL = mol/L * MW * 1000
Chemical name	Mol Wt (g/mol)	MW*1000	TTR Binding Assay (EC20) (mol/L)	TTR Binding Assay (EC20 free medium) (mol/L)	TTR Binding Assay (EC20 free medium) (µg/mL)	TR Assay (EC20) (mol/L)	TR Assay free (EC20) (mol/L)	TR Assay free (EC20) (µg/mL)	AR Assay (EC20) (mol/L)	AR Assay free (EC20) (mol/L)	AR Assay free (EC20) (µg/mL)	ER Assay (EC20) (mol/L)	ER Assay free (EC20) (mol/L)	ER Assay free (EC20) (µg/mL)
Cyromazine	166	166000
Melamine	126	126000
Atrazine	215	215000
Cyanuric acid	129	129000
Deethylatrazine	187	187000							5.87034e-05	5.75883e-05	10.769
Ammeline	127	127000
Ammelide	128	128000
benzoguanamine	187	187000
ametryn	227	227000				5.36472e-06	3.37742e-06	0.766674	2.40825e-05	1.25283e-05	2.84392	4.9e-05	2.53624e-05	5.75727
benzotriazole	119	119000
Tetraconazole	371	371000							1.30266e-06	1.89115e-07	0.0701615
Bitertanol	337	337000	1.99e-06	1.10579e-06	0.372651				4.16316e-06	2.14882e-07	0.0724153	1.67e-06	8.54833e-08	0.0288079
Fenbuconazole	336	336000							5.75474e-06	2.8339e-07	0.0952189	1.09e-05	5.3232e-07	0.17886
Tebuconazole	307	307000							2.9901e-06	6.14344e-07	0.188603	2.44e-05	4.97521e-06	1.52739
1, 2, 4, triazole	69	69000
4-methylbenzotriazole	133	133000	3.85e-06	3.83896e-06	0.510582
5-methylbenzotriazole	133	133000
triazole acetic acid	127	127000
triazole alanine	156	156000
cyproconazole	291	291000							2.0591e-05	1.54224e-05	4.48791	6.12e-05	4.57056e-05	13.3003
Difenoconazole	405	405000	1.59e-06	4.40144e-07	0.178258	1.30368e-06	3.55559e-08	0.0144002	2.22207e-06	3.86927e-08	0.0156706	9.35e-07	1.61236e-08	0.00653006
propiconazole	342	342000				9.52544e-06	1.94195e-06	0.664148	9.80848e-06	1.36477e-06	0.466752	1.6e-05	2.20849e-06	0.755303
pyroxulam	434	434000
Paclobutrazol	293	293000							2.66774e-05	9.84239e-06	2.88382	2.7e-05	9.89825e-06	2.90019
Triadimenol	295	295000				1.0101e-05	6.75403e-06	1.99244	1.51754e-05	8.54556e-06	2.52094	1.59e-05	8.91195e-06	2.62902
* The free medium concentrations represent the VIVD model corrections

## Sheet: H295R (Corrected)
µg/mL = mol/L * MW * 1000
Chemical name	Mol Wt (g/mol)	MW*1000	pregnenolone EC1.5 (mol/L)	pregnenolone free EC1.5 (mol/L)	pregnenolone free EC1.5 (µg/mL)	17a OH pregnenolone EC1.5 (mol/L)	17a OH pregnenolone free EC1.5 (mol/L)	17a OH pregnenolone free EC1.5 (µg/mL)	progesterone EC1.5 (mol/L)	progesterone free EC1.5 (mol/L)	progesterone free EC1.5 (µg/mL)	17a OH progesterone EC1.5 (mol/L)	17a OH progesterone free EC1.5 (mol/L)	17a OH progesterone free EC1.5 (µg/mL)	DHEA EC1.5 (mol/L)	DHEA free EC1.5 (mol/L)	DHEA free EC1.5 (µg/mL)	androstenedione EC1.5 (mol/L)	androstenedione free EC1.5 (mol/L)	androstenedione free EC1.5 (µg/mL)	testosterone EC1.5 (mol/L)	testosterone free EC1.5 (mol/L)	testosterone free EC1.5 (µg/mL)	E1 EC1.5 (mol/L)	E1 free EC1.5 (mol/L)	E1 free EC1.5 (µg/mL)	17b. E2 EC1.5 (mol/L)	17b. E2 free EC1.5 (mol/L)	17b. E2 free EC1.5 (µg/mL)	11 deoxycortisol EC1.5 (mol/L)	11 deoxycortisol free EC1.5 (mol/L)	11 deoxycortisol free EC1.5 (µg/mL)	11 deoxycorticosterone EC1.5 (mol/L)	11 deoxycorticosterone free EC1.5 (mol/L)	11 deoxycorticosterone free EC1.5 (µg/mL)	cortisol EC1.5 (mol/L)	cortisol free EC1.5 (mol/L)	cortisol free EC1.5 (µg/mL)	corticosterone EC1.5 (mol/L)	corticosterone free EC1.5 (mol/L)	corticosterone free EC1.5 (µg/mL)
Cyromazine	166	166000
Melamine	126	126000
Atrazine	215	215000										1.34e-05	1.18434e-05	2.54633				2.18e-05	1.92676e-05	4.14253	1.31e-05	1.15782e-05	2.48932	3.45e-06	3.04923e-06	0.655584	2.84e-06	2.51009e-06	0.53967				8.65e-06	7.64517e-06	1.64371	9.06e-06	8.00754e-06	1.72162	1.08e-06	9.54542e-07	0.205226
Cyanuric acid	129	129000
Deethylatrazine	187	187000																						5.23e-06	5.17522e-06	0.967766	1.3e-05	1.28638e-05	2.40554										2.68e-05	2.65193e-05	4.95911
Ammeline	127	127000
Ammelide	128	128000
benzoguanamine	187	187000
ametryn	227	227000							1.2e-05	8.14641e-06	1.84923	6.2e-06	4.20898e-06	0.955438				1.07e-05	7.26388e-06	1.6489	8.66e-06	5.87899e-06	1.33453	7.16e-07	4.86069e-07	0.110338	1.69e-06	1.14729e-06	0.260434							1.3e-05	8.82528e-06	2.00334	3.18e-06	2.1588e-06	0.490047
benzotriazole	119	119000
Tetraconazole	371	371000	7.58e-06	1.88578e-06	0.699626	3.81e-06	9.47867e-07	0.351659	6.55e-06	1.62954e-06	0.604558				1.97e-06	4.90105e-07	0.181829	3.91e-06	9.72746e-07	0.360889	7.65e-06	1.9032e-06	0.706087	8.08e-07	2.01018e-07	0.0745775	1.23e-06	3.06004e-07	0.113528	4.87e-06	1.21158e-06	0.449496				9.07e-07	2.25647e-07	0.0837151	9.81e-07	2.44057e-07	0.0905452
Bitertanol	337	337000																2.14e-06	2.05318e-07	0.0691922	3.49e-06	3.34841e-07	0.112842							1.37e-05	1.31442e-06	0.44296				2.89e-06	2.77275e-07	0.0934418
Fenbuconazole	336	336000				2.57e-06	2.35738e-07	0.0792079	3.85e-08	3.53148e-09	0.00118658	2.04e-08	1.87123e-09	0.000628732	5.35e-07	4.90738e-08	0.0164888	1.46e-06	1.33921e-07	0.0449975				2.26e-06	2.07302e-07	0.0696536				7.13e-07	6.54012e-08	0.0219748	1.66e-06	1.52266e-07	0.0511615	6.12e-08	5.61368e-09	0.0018862	3.26e-07	2.99029e-08	0.0100474
Tebuconazole	307	307000	5.5e-06	1.84392e-06	0.566084	4.76e-06	1.59583e-06	0.48992	4.14e-06	1.38797e-06	0.426107				3.38e-06	1.13317e-06	0.347884	4.2e-06	1.40809e-06	0.432282	9.95e-06	3.33582e-06	1.0241	3.96e-06	1.32762e-06	0.40758				6.35e-06	2.12889e-06	0.65357				1.55e-06	5.19651e-07	0.159533	4.12e-06	1.38127e-06	0.424048
1, 2, 4, triazole	69	69000
4-methylbenzotriazole	133	133000
5-methylbenzotriazole	133	133000
triazole acetic acid	127	127000
triazole alanine	156	156000
cyproconazole	291	291000	8.62e-06	7.35353e-06	2.13988	5.39e-06	4.59809e-06	1.33804				1.17e-05	9.98101e-06					2.26e-05	1.92796e-05	5.61035				4.66e-06	3.97534e-06	1.15683				2.64e-05	2.25213e-05	6.55369	3.14e-05	2.67867e-05	7.79492	1.36e-06	1.16019e-06	0.337614	1.04e-06	8.87201e-07	0.258176
Difenoconazole	405	405000							1.14e-07	3.78762e-09	0.00153399	2.79e-08	9.2697e-10	0.000375423																1.76e-06	5.84756e-08	0.0236826	1.55e-06	5.14984e-08	0.0208568	4.18e-07	1.38879e-08	0.00562462	3.3e-07	1.09642e-08	0.00444049
propiconazole	342	342000	3.36e-06	8.05181e-07	0.275372				4.2e-07	1.00648e-07	0.0344215	4.73e-07	1.13348e-07	0.0387651										4.63e-06	1.10952e-06	0.379456	9.79e-06	2.34605e-06	0.802348	1.03e-05	2.46826e-06	0.844146	7.51e-06	1.79967e-06	0.615489	3.4e-07	8.14766e-08	0.027865	3.92e-07	9.39378e-08	0.0321267
pyroxulam	434	434000
Paclobutrazol	293	293000				2.75e-05	1.46506e-05	4.29262	4.92e-06	2.62112e-06	0.767988	6.43e-06	3.42557e-06	1.00369	2.07e-05	1.10279e-05	3.23117																			2.22e-06	1.1827e-06	0.346531	2.01e-06	1.07082e-06	0.313751
Triadimenol	295	295000				2.88e-05	2.06008e-05	6.07723																6.88e-06	4.9213e-06	1.45178	1.23e-05	8.79825e-06	2.59548							3.37e-06	2.41058e-06	0.71112	2.14e-06	1.53075e-06	0.451572
* The free medium concentrations represent the VIVD model corrections

## Sheet: C_Max (µg per mL)
All units are in µg/mL		Free Unbound Cmax = Cmax * fraction unbound
Chemical name	Mol Wt (g/mol)	Fraction Unbound	Ground water blood plasma conc (µg/mL)	Surface water blood plasma conc (µg/mL)	LOAEL blood plasma conc (µg/mL)	Standard / Solubility blood plasma (µg/mL)
Cyromazine	166	0.94	8.366e-07	0.00050008	16.356	309.26
Melamine	126	0.61	0	0.00027511	29.829	46.909
Atrazine	215	0.17	2.771e-07	0.0007956	0.2516	0.2703
Cyanuric acid	129	0.91		0.00014924		54.964
Deethylatrazine	187	0.49	3.8269e-06	0.0007987	3.7632	39.2
Ammeline	127	0.82	4.469e-07	5.4038e-07		1.0004
Ammelide	128	0.39		4.914e-06		0.5499
benzoguanamine	187	0.343	0	5.7967e-06	17.6302	0.34643
ametryn	227	0.004	0	0.0001036	0.2912	0.3328
benzotriazole	119	0.287	3.0996e-06	0.00190568	32.718	250.264
Tetraconazole	371	0.024		3.552e-06	0.1212	0.4584
Bitertanol	337	0.018	0	0.0003024	0.004392	0.00072
Fenbuconazole	336	0.019		7.296e-06	0.779	0.0002698
Tebuconazole	307	0.06	4.086e-09	9.9e-05	0.606	0.05496
1, 2, 4, triazole	69	0.33	6.336e-06		21.648	15837
4-methylbenzotriazole	133	0.403	9.2287e-06	0.00062062		275.249
5-methylbenzotriazole	133	0.403	1.26945e-06	7.5361e-05		275.249
triazole acetic acid	127	0.87		8.961e-06		14.877
triazole alanine	156	0.96		1.8432e-05	129.6	3.5712
cyproconazole	291	0.109		0.00021909	0.041202	0.47088
Difenoconazole	405	0.0115		0.001771	0.050945	0.027945
propiconazole	342	0.051	5.967e-09	0.0021471	0.6324	0.1785
pyroxulam	434	0.06		0.001524	0.2022	40.62
Paclobutrazol	293	0.153		1.25001e-05	3.37	0.061353
Triadimenol	295	0.21		0.0010164	11.97	1.8753
*C_max obtained as an output from oral route PBK model with the long term exposure
